# Supplementary material for: Structured Fruit Cube Snack of BRS Vitoria Grape with Gala Apple: Phenolic Composition and Sensory Attributes
Source: Molecules. 2024 Nov 4;29(21):5205. doi: 10.3390/molecules29215205 (PMC11547337; doi:10.3390/molecules29215205)
Supplement: Supplementary file 1 [file molecules-29-05205-s001.zip]

Archive with 2 entries (2 files):
- Supplementary material _Figure S1.pdf
- Supplementary material _Table S1.pdf
